# Supplementary material for: Establishment of chemosensitivity tests in triple-negative and BRCA-mutated breast cancer patient-derived xenograft models
Source: PLoS One. 2019 Dec 10;14(12):e0225082. doi: 10.1371/journal.pone.0225082 (PMC6903765; doi:10.1371/journal.pone.0225082)
Supplement: S1 Table — (XLSX) [file pone.0225082.s001.xlsx]

## Sheet: Treatment information
PDX number	Treatment
BR_5	AC+taxane based
BR_7	AC+taxane based
BR_10	AC+taxane based
BR_11	AC+taxane based
BR_12	AC+taxane based
BR_13	AC+taxane based
BR_14	AC+taxane based
BR_16	AC+taxane based
BR_17	gemcitabine+taxane
BR_18	AC+taxane based
BR_19	AC+taxane based
BR_20	AC based
BR_21	AC+taxane based
BR_23	AC+taxane based
BR_24	AC based
BR_25	AC+taxane based
BR_26	AC+taxane based
BR_30	AC based
BR_31	AC+taxane based
BR_33	AC+taxane based
BR_36	AC+taxane based
BR_37	AC+taxane based
BR_39	AC+taxane based
BR_40	AC+taxane based
BR_41	AC+taxane based
BR_42	AC+taxane based
BR_44	taxane+carboplatin
BR_46	AC+taxane based
BR_49	taxane
BR_52	AC based
BR_53	AC+taxane based
BR_54	AC+taxane based
BR_58	AC+taxane based
BR_60	taxane
BR_65	AC based
BR_67	AC+taxane based
BR_68	taxane+carboplatin
BR_76	AC+taxane based
BR_77	AC+taxane based
